# Supplementary material for: Production Assessment and Genome Comparison Revealed High Yield Potential and Novel Specific Alleles Associated with Fertility and Yield in Neo-Tetraploid Rice
Source: Rice (N Y). 2020 Jun 3;13:32. doi: 10.1186/s12284-020-00387-3 (PMC7271338; doi:10.1186/s12284-020-00387-3)
Supplement: Supplementary file 2 — Additional file 2 Table S1a. Field performance of neo-tetraploid rice lines in 2017 late season (2017-LS) and 2018 early season (2018-ES). Table S1b. Average field performance of autotetraploid rice lines in 2017 late season and 2018 early season. Table S1c. Heterosis performance between neo-tetraploid and autotetraploid rice lines. Table S1d. List of the autotetraploid and neo-tetraploid rice materials used in this study. Table S2. Quality evaluation of genome sequencing data. Table S3. Mapping quality of sequencing reads to MSU7 reference genome. Table S4. Number of genomic variations against MSU7 reference genome. Table S5. Variation validation using previously sequenced individuals. Table S6. Validation of variations using Sanger sequencing. Table S7. Non-parental chromosome blocks that shared by 13 neo-tetraploid rice lines. Table S8. GO enrichment analysis of 222 non-parental genes in neo-tetraploid rice. Table S9. Reported QTLs that co-localized with non-parental variations in neo-tetraploid rice. Table S10. Non-parental genes that expressed in reproductive tissues using RiceXPro database. Table S11. Non-parental genes that expressed in reproductive tissues using RNA-Seq data of neo-tetraploid rice Huaduo1. Table S12. Non-parental genes that expressed in reproductive tissues in both RiceXPro and RNA-Seq data. Table S13. Gene annotation and primer sequences for CRISPR/Cas9 vector construction. Table S14. Genotype of CRISPR/Cas9 knockout lines of nine non-parental genes. Table S15. Pollen fertility and main agronomic traits of CRISPR/Cas9 knockout mutants. Table S16. Version, function and parameters of main software that used for genome re-sequencing and RNA-Seq data analysis. [file 12284_2020_387_MOESM2_ESM.xlsx]

## Sheet: Table S1a
Table S1a Field performance of neo-tetraploid rice lines in 2017 late season (2017-LS) and 2018 early season (2018-ES).
Sample	Season	Planting Method	Heading Date, HD (Day)	Plant Height, PH (cm)	Flag Leaf Length, FLL (cm)	Flag Leaf Width, FLW (cm)	Flag Leaf Length Width Ratio, FLLWR	Panicle Number, PN	Panicle Length, PL (cm)	Grain Number Per Panicle, GNPP	Total Grain Number, TGN	Filled Grain Number, FGN	Empty Grain Number, EGN	Seed Setting, SS (%)	Thousand Grain Weight, TGW (g)	Grain Length, GL (mm)	Grain Width, GW (mm)	Grain Length Width Ratio, GLWR	Yield Per Plant, YPP (g)	Dry Weight, DW (g)	Harvest Index, HI	Yield Per Block, YPB (kg)
Huaduo110	2017-LS	OSPH	78.00±0	135.8±2.96	41.22±0.94	2.22±0.08	18.61±0.23	4.29±0.2	23.3±0.37	111±4.01	459.91±29.97	314.35±29.59	145.56±0.81	67.46±2.43	35.51±0.43	10.17±0.1	2.91±0.02	3.5±0.01	11.2±1.04	31.65±2.52	0.35±0.01	1.05±0.03
Huaduo110	2017-LS	TSPH	75.00±0	138.5±2.65	40.93±1.94	2.19±0.03	18.7±0.63	5.2±0.16	23.45±0.1	117.53±4.63	597.93±18.59	416.74±17.35	181.19±13.86	69.59±2.36	31.64±0.92	10.23±0.06	2.92±0.02	3.5±0.01	12.86±0.38	41.2±3	0.32±0.02	1.07±0.01
Huaduo4	2017-LS	OSPH	79.67±0.33	143.3±3.46	37.53±2.27	2.44±0.08	15.57±1.27	4.03±0.45	22.82±0.18	120.25±4.77	487.33±59.52	326.17±40.02	161.17±20.55	66.82±1.25	34.15±0.4	9.6±0.07	3.04±0.02	3.17±0	11.02±1.29	33.7±2.36	0.33±0.02	0.91±0.08
Huaduo4	2017-LS	TSPH	77.67±0.33	144.77±3.81	38.24±0.92	2.45±0.03	15.66±0.19	4.3±0.25	22.49±0.49	113.98±12.55	463.79±29.76	304.29±21.7	159.5±10.54	64.54±1.79	34.42±0.67	9.7±0.1	3.13±0.03	3.11±0.02	10.43±0.88	35.01±1.97	0.3±0.01	0.86±0.12
Huaduo2421	2017-LS	OSPH	76.67±0.67	137.35±5.94	47.53±1.5	2.38±0.03	20.07±0.66	3.23±0.19	25.18±0.21	177.89±16.87	554.13±20.51	346.8±36.52	207.33±39.23	62.6±6.91	35.74±1.45	9.74±0.15	3.32±0.12	2.95±0.15	12.56±1.82	37.4±4.57	0.33±0.01	1.15±0.11
Huaduo2421	2017-LS	TSPH	74.00±0	137.38±2.32	52.31±1.98	2.5±0.11	20.96±0.16	4.49±0.44	25.12±0.75	144.56±19.76	607.67±35.11	374.37±28.12	233.3±8.29	59.57±0.82	35.37±1.7	9.58±0.05	3.33±0.16	2.89±0.13	13.47±1.4	39.13±1.73	0.34±0.02	1.19±0.2
Huaduo25100	2017-LS	OSPH	81.67±0.33	139.3±5.02	39.45±0.25	2.26±0.06	17.62±0.58	3.65±0.51	23.22±0.04	124.11±4.64	443.17±72.33	327.9±52.4	115.27±26.15	73.8±3.02	32.6±1.24	9.5±0.06	3.23±0.02	2.94±0	10.84±1.97	30.1±4.53	0.36±0.02	1.01±0.1
Huaduo25100	2017-LS	TSPH	77.67±0.33	142.63±3.26	38.68±0.82	2.33±0.02	16.68±0.3	4.4±0.44	22.24±0.08	104.02±4.06	441.7±39.36	306.53±24.49	135.17±14.99	68.77±0.93	33.37±0.92	9.57±0.05	3.22±0.03	2.98±0.02	10.28±0.98	35.73±4.66	0.29±0.02	0.94±0.09
Huaduo25105	2017-LS	OSPH	81.33±1.45	133.83±4.79	40.32±0.98	2.27±0.03	17.82±0.41	3.6±0.41	24.18±0.57	129.85±13.84	453.67±10.12	289.15±8.11	164.52±12.33	63.65±1.72	35.49±0.97	10.21±0.17	2.93±0.04	3.49±0.02	10.28±0.21	30.28±1.89	0.34±0.03	1.06±0.05
Huaduo25105	2017-LS	TSPH	78.33±0.67	139.22±3.43	43.31±1.51	2.23±0.04	19.43±0.35	4.29±0.87	23.36±0.31	122.45±3.5	522.84±116.69	337.96±79.9	184.89±36.85	62.59±1.27	33.48±0.44	10.15±0.05	2.93±0.05	3.47±0.04	11.49±2.67	36.17±8.82	0.32±0.01	1.03±0.07
Huaduo25112	2017-LS	OSPH	81±0.58	132.95±1.93	39.79±2.89	2.38±0.15	16.77±0.41	4.57±0.64	23.74±0.54	130.73±6.23	582.97±65.74	377.1±51.54	205.87±16.49	63.3±2.44	33.6±0.67	10.07±0.08	2.94±0.02	3.42±0.04	12.68±1.85	38.51±4.31	0.33±0.01	1.08±0.02
Huaduo25112	2017-LS	TSPH	78.67±0.33	137.27±4.21	40.13±1.12	2.35±0.08	17.06±0.13	3.93±0.12	23.4±0.73	132.41±12.95	501.42±48.37	328.43±39.59	173±11.47	63.56±2.56	33.95±0.49	10.2±0.12	2.95±0.05	3.47±0.04	11.18±1.47	35.2±4.93	0.32±0.02	1.04±0.04
Huaduo25129	2017-LS	OSPH	80±1	141.82±4.7	39.94±1.83	2.45±0.07	16.42±0.56	3.9±0.15	24.14±0.8	114.23±12.85	433.87±53.12	273.7±49.21	160.17±4.25	60.11±4.98	35.6±0.63	9.52±0.06	3.13±0.08	3.05±0.08	9.89±1.85	29.2±3.46	0.33±0.02	0.97±0.08
Huaduo25129	2017-LS	TSPH	77±0	149.34±4.28	42.73±1.69	2.46±0.05	17.48±0.42	4.7±0.59	23.72±0.55	112.2±6.98	511.64±89.78	334.77±76.04	176.87±13.92	63.47±4.15	35.19±0.74	9.46±0.05	3.15±0.02	3.01±0.01	11.85±2.78	36.31±6.63	0.32±0.02	0.82±0.08
Huaduo251	2017-LS	OSPH	81.33±0.33	98.2±2.4	30.83±1.52	1.97±0.05	15.81±1.12	8.73±1.24	21.38±0.13	72.12±4.69	624.25±62.31	320.64±30.25	303.61±33.73	48.31±2.15	34.33±2.79	9.29±0.1	3.23±0.02	2.88±0.01	11.09±0.87	35.8±2.36	0.31±0.01	1.14±0.05
Huaduo251	2017-LS	TSPH	78.33±0.33	97.3±3.41	30.82±0.91	1.93±0.04	15.97±0.18	7.37±0.08	21.85±0.3	74.28±2.54	536.07±9.08	288.6±3.29	247.46±8.6	54.26±1.29	33.65±0.71	9.38±0.05	3.24±0.05	2.9±0.02	9.64±0.19	27.47±0.93	0.35±0.01	1.13±0.01
Huaduo8	2017-LS	OSPH	74.33±0.33	129.83±1.08	42.88±3.9	2.33±0.13	18.58±1.29	3.29±0.22	25.35±0.7	147.1±17.26	480.99±25.98	265.43±23.72	215.56±33.27	55.44±4.04	35.14±1.11	10.13±0.03	3.19±0.02	3.18±0.02	9.47±0.84	33.87±1.86	0.28±0.01	0.97±0.01
Huaduo8	2017-LS	TSPH	69.33±0.33	132.82±2.6	45±0.31	2.38±0.02	18.99±0.13	3.81±0.1	26.31±0.26	153.84±4.54	578.58±31.88	284.19±20.8	294.39±13.28	47.63±2.17	33.6±0.98	10.22±0.07	3.36±0.01	3.05±0.02	9.67±0.91	35.22±2.47	0.27±0.02	1.06±0.04
Huaduo2543	2017-LS	OSPH	81±3.51	132.66±2.32	38.46±1.07	2.3±0.02	16.82±0.53	4.72±0.21	23.87±0.42	126.43±4.82	571.92±31.39	406.3±22.08	165.62±13.05	70.13±1.58	32.24±0.32	9.81±0.03	2.83±0.04	3.48±0.04	13.31±0.83	36.5±1.65	0.36±0.01	1.12±0.04
Huaduo2543	2017-LS	TSPH	78.33±3.33	134.2±3.73	38.22±0.34	2.33±0.02	16.49±0.25	5.19±0.34	23.86±0.12	122.05±3.56	647.36±48.95	432.73±47.69	214.63±12.98	65.49±2.74	31.78±0.49	9.92±0.05	2.84±0.03	3.5±0.04	13.71±1.7	42.2±3.21	0.32±0.02	1.07±0.04
Huaduo2564	2017-LS	OSPH	89.33±0.33	127.73±1.19	30.96±1.06	2.52±0.03	12.23±0.32	5±0.17	21.3±0.17	83.69±5.58	424.6±36.91	304.33±28.68	120.27±8.25	70.16±0.94	27.56±0.58	8.96±0.07	3.33±0.06	2.7±0.03	8.64±0.78	30.8±2.12	0.28±0.01	1.02±0.03
Huaduo2564	2017-LS	TSPH	84±0	139.53±2.8	32.97±0.96	2.59±0.07	12.72±0.2	4.75±0.63	21.48±0.23	95.51±4.33	458.06±77.14	315.61±46.73	142.45±30.41	69.94±1.78	31.17±0.36	8.86±0.05	3.25±0.03	2.73±0.02	9.9±1.43	31.72±2	0.31±0.03	0.88±0.03
Huaduo5	2017-LS	OSPH	88.33±0.67	134.47±0.73	31.17±0.95	2.34±0.02	13.39±0.47	4.43±0.3	19.94±0.14	88.85±6.69	403.04±35.19	252.42±27.68	150.62±15.1	61.59±1.91	28.92±1.15	8.75±0.08	3.16±0.05	2.78±0.01	7.47±0.6	30.87±3.28	0.24±0.01	0.85±0.06
Huaduo5	2017-LS	TSPH	82±0.58	140.73±3.01	35.09±0.57	2.51±0.11	14.06±0.4	4.77±0.9	21.57±0.44	85.56±2.16	406.43±89.35	277.43±61.59	129±28.04	69.27±1.01	31.51±0.4	8.81±0.07	3.09±0.04	2.85±0.02	8.37±1.85	31.53±5.84	0.26±0.01	0.89±0.04
Huaduo1	2017-LS	OSPH	78.33±0.33	108.83±1.95	32.8±0.96	2.24±0.02	14.66±0.56	5.3±0.67	19.9±0.43	79.39±2.7	406.91±50.82	250.58±34.19	156.33±16.97	56.95±2.21	34.5±0.54	9.09±0.12	3.32±0.01	2.74±0.04	8.96±1.12	26.13±1.97	0.34±0.03	1.06±0.03
Huaduo1	2017-LS	TSPH	75.33±0.88	110.4±2.68	33.83±1.92	2.3±0.08	14.66±0.53	5.53±0.66	21.31±0.3	93.52±9.16	480.97±70.33	310.03±58.24	170.93±24.22	63.4±5.38	33.97±0.78	9.04±0.1	3.25±0.02	2.79±0.02	10.44±2.02	28.47±4.37	0.36±0.04	1.04±0.07
Huaduo2	2017-LS	OSPH	79.67±0.88	98.68±2.12	30.05±0.64	2.2±0.06	13.67±0.17	7.8±0.55	19.77±0.54	78.74±7.47	604.97±43.98	350.67±41.94	254.3±17.61	54.44±3.99	32.6±0.51	8.76±0.12	3.33±0.02	2.63±0.03	11.4±1.27	35.87±0.33	0.32±0.04	1.01±0.09
Huaduo2	2017-LS	TSPH	77±1	101.88±0.43	35.52±0.56	2.27±0.08	15.76±0.46	5.14±0.73	20.39±0.13	83.5±6.93	408.69±73.02	243.29±50.66	165.4±22.38	58.22±1.02	32.28±0.94	8.89±0.1	3.25±0.03	2.74±0.03	7.75±1.4	22.53±3.53	0.34±0.01	0.93±0.03
Huaduo3	2017-LS	OSPH	81±0	100.43±1.21	31.61±0.45	2.3±0.06	13.67±0.19	7.08±0.85	20.62±0.08	78.84±2.3	557.63±77.36	349.77±43.64	207.86±34.29	60.62±1.02	33.12±0.32	8.78±0.16	3.3±0.06	2.66±0.04	11.63±1.46	31.59±3.75	0.37±0.01	1.01±0.05
Huaduo3	2017-LS	TSPH	78.67±0.88	101.75±2.12	32.39±3.13	2.29±0.05	14.15±1.14	5.46±0.61	20.92±0.86	88.49±9.68	461.23±91.65	271.38±50.12	189.86±42.28	57.71±2.59	31.22±0.92	8.89±0.12	3.25±0.04	2.74±0.03	8.74±1.89	25.87±3.67	0.33±0.04	0.97±0.1
Huanghuazhan-4x (CK)	2017-LS	OSPH	78.33±0.88	91.13±2.72	38.15±1.12	1.77±0.03	21.75±0.95	5.44±0.18	23.93±0.66	80.18±3.94	448.17±34.74	213.7±15.15	234.47±25.07	46.95±3.38	32.42±0.96	12.31±0.17	2.64±0.01	4.67±0.05	6.97±0.61	28.13±3.08	0.25±0.04	0.64±0.01
Huanghuazhan-4x (CK)	2017-LS	TSPH	75.67±1.2	97.75±2.32	33.57±1.11	1.85±0.03	18.32±0.97	7.06±0.53	23.88±0.25	72.31±1.78	512.21±27.02	210.23±8.3	301.98±19.58	40.16±1.26	33.18±0.5	12.02±0.15	2.63±0.05	4.57±0.03	7±0.19	31.47±1.37	0.22±0	0.74±0.01
Huanghuazhan (CK)	2017-LS	OSPH	80.33±1.67	97.52±4.6	38.62±3.71	1.91±0.06	20.37±2.25	7.01±0.71	22.81±0.69	134.88±4.91	950.94±101.48	778.68±85.05	172.26±57.15	81.78±5.1	22.58±0.9	9.33±0.06	2.25±0.05	4.16±0.08	17.54±2.31	37.49±4.36	0.47±0.04	1.97±0.21
Huanghuazhan (CK)	2017-LS	TSPH	78.33±0.67	103.77±2.45	39.6±4.45	1.85±0.04	21.35±2.1	10.52±0.42	22.83±0.31	131.28±7.34	1383.87±76.13	1058.84±42.14	325.03±53.32	76.96±3.59	21.95±0.84	9.39±0.08	2.26±0.03	4.16±0.04	23.34±0.86	46.87±3.38	0.51±0.05	2.01±0.2
Huaduo110	2018-ES	OSPH	108±0.58	136.48±1.96	39.71±1.52	2.22±0.05	17.86±0.38	3.4±0.15	25.47±1.37	122.91±12.24	420.93±34.04	309.37±27.42	111.57±19.71	73.58±3.3	34.4±0.27	10.35±0.14	3.2±0.07	3.24±0.04	10.55±1.09	34.2±0.58	0.31±0.03	1.14±0.08
Huaduo110	2018-ES	TSPH	105±0	137.07±4.6	40.28±0.4	2.19±0.03	18.37±0.22	4.02±0.42	24.71±1.43	114.42±13.36	467.6±98.48	376.38±80.8	91.22±17.71	79.41±1.48	34.62±0.57	10.34±0.07	3.2±0.04	3.23±0.06	13.08±2.6	36.53±6.36	0.35±0.01	1.2±0.03
Huaduo4	2018-ES	OSPH	106.33±0.33	139.02±4	34.95±1.08	2.31±0.03	15.12±0.3	3.03±0.17	25.2±0.81	124.04±7.33	373.47±25.14	267.3±18.9	106.17±7.07	70.98±0.45	37.06±0.64	9.99±0.07	3.31±0.02	3.03±0.02	9.85±0.57	30.53±1.2	0.32±0.01	1.1±0.08
Huaduo4	2018-ES	TSPH	104±0	145.47±2.39	37.95±1.62	2.37±0.09	16.04±0.19	4.03±0.14	24.36±0.52	115.63±4.25	466.81±20.8	287.63±23.8	179.18±13.5	62.81±2.64	36.11±1.09	10.21±0.1	3.31±0.02	3.08±0.04	10.28±1.16	35.53±2.19	0.29±0.02	1.13±0.06
Huaduo2421	2018-ES	OSPH	104.67±0.33	141.6±2.29	46.5±1.7	2.39±0.05	19.55±0.57	3.03±0.28	27.04±0.54	170.79±30.21	534.63±81.18	347.67±75.73	186.97±6.65	62.89±4.61	33.61±0.33	10.09±0.1	3.61±0.05	2.8±0.04	11.64±2.46	35.87±4.81	0.32±0.03	1.06±0.11
Huaduo2421	2018-ES	TSPH	103±0	138.93±3.47	48.24±1.92	2.27±0.06	21.2±0.84	3.53±0.47	25.56±0.17	148.97±8.24	419.63±22.28	251±12.89	168.63±31.97	59.67±5.07	34.07±0.27	10.69±0.51	3.68±0.02	2.9±0.12	8.62±0.53	33.53±4.1	0.27±0.05	1.05±0.07
Huaduo25100	2018-ES	OSPH	109.33±0.67	141.72±3.02	39.82±0.42	2.34±0.07	17.03±0.43	3.07±0.19	23.82±0.57	103.14±4.45	315.2±29.01	241.53±17.93	73.67±11.1	76.69±1.08	35.7±0.3	10.14±0.09	3.48±0.03	2.92±0.01	8.63±0.69	32.87±2.6	0.26±0.01	1.02±0.08
Huaduo25100	2018-ES	TSPH	107±1	139.98±6.09	40.22±0.6	2.33±0.03	17.26±0.38	3.77±0.2	24.58±0.28	96.48±6.46	348.67±10.48	244.8±17.38	103.87±12.78	70.62±3.92	38.14±0.62	10.13±0.19	3.43±0.01	2.95±0.04	9.28±0.71	31.13±0.64	0.3±0.03	1.13±0.11
Huaduo25105	2018-ES	OSPH	104±0.58	139.28±1.37	41.7±1.93	2.28±0.02	18.32±0.83	3.04±0.13	26.07±0.99	144.59±13.64	432.53±55.13	287.3±47.33	145.22±9.29	65.86±3.28	35.52±0.15	10.57±0.12	3.17±0.02	3.34±0.02	10.09±1.71	33.87±3.76	0.29±0.02	1.03±0.02
Huaduo25105	2018-ES	TSPH	102±0.58	141.67±2.8	40.45±1.23	2.24±0.03	18.03±0.71	4.1±0.06	26.12±0.9	128.79±7.64	530.03±35.79	363.13±26.36	166.9±10.4	68.87±1.45	35.97±0.6	10.62±0.09	3.12±0.01	3.4±0.03	13.09±1.13	40.53±2.4	0.32±0.01	1.26±0.09
Huaduo25112	2018-ES	OSPH	108.33±1.2	133.38±1.13	39.51±3.28	2.26±0.07	17.36±0.86	3.43±0.27	24.17±0.89	116.61±5.58	404.5±14.65	293.2±6.37	111.3±14.86	73.16±1.67	34.15±0.81	10.43±0.07	3.21±0.02	3.25±0	10.05±0.42	35.87±0.33	0.28±0.01	0.95±0.04
Huaduo25112	2018-ES	TSPH	106.67±1.33	134.83±6.21	39.87±0.99	2.19±0.08	18.25±0.39	3.8±0.26	23.95±0.72	106.27±7.66	410.77±62.37	298.03±49.86	112.73±12.79	71.95±1.25	34.4±1	10.82±0.05	3.19±0.05	3.39±0.04	10.26±1.97	35.2±4.93	0.29±0.02	1.06±0.04
Huaduo25129	2018-ES	OSPH	104.33±1.33	150.37±2.31	38.68±2.26	2.39±0.02	16.17±0.83	3.97±0.49	26.21±0.51	135.44±4.09	538.7±71.42	364.3±60.7	174.4±21.63	67.3±3.64	38.02±0.37	10.38±0.06	3.39±0.02	3.07±0.03	13.71±2.19	38.13±5.07	0.36±0.02	1.06±0.17
Huaduo25129	2018-ES	TSPH	101.67±1.2	152.88±2.07	35.7±0.26	2.31±0.05	15.45±0.29	4.5±0.4	25.6±0.54	116.61±8.03	514.33±58.73	329.53±50.34	184.8±11.74	64.12±3.06	39.86±0.67	10.33±0.15	3.41±0.01	3.03±0.04	13.04±1.79	38.13±4.04	0.34±0.01	1.69±0.11
Huaduo251	2018-ES	OSPH	109.33±0.33	103.25±0.78	29.28±0.71	2.04±0.05	14.47±0.56	5.23±0.18	22.24±0.47	70.1±4.8	360.44±16.48	252.28±3.95	108.16±17.36	70.31±4.33	34.44±0.92	10.12±0.2	3.53±0.03	2.87±0.03	8.67±0.11	27.13±0.07	0.32±0	1.15±0.03
Huaduo251	2018-ES	TSPH	106±1	104.08±0.53	31.66±0.32	2.06±0.04	15.36±0.17	6.67±0.44	22.64±0.44	77.4±2.03	512±39.06	338.63±36.95	173.37±2.63	65.74±2.17	34.33±0.29	9.97±0.21	3.34±0.02	2.98±0.05	11.66±1.3	32.47±2.98	0.36±0.01	1.32±0.06
Huaduo8	2018-ES	OSPH	102±0.58	140.82±2.28	47.4±3.6	2.38±0.05	19.93±1.13	2.65±0.08	29.25±0.57	197.27±12.36	524.79±46.76	246.04±19.94	278.74±27.12	46.89±1	35.12±0.06	10.22±0.1	3.46±0.04	2.95±0.05	8.69±0.72	32.13±2.63	0.27±0.01	1.11±0.09
Huaduo8	2018-ES	TSPH	101.33±0.88	141.75±0.47	48.04±3.95	2.32±0.04	20.66±1.61	3.78±0.23	28.96±0.18	159.87±2.85	596.23±46.88	278.85±20.8	317.38±31.8	47.54±2.24	36±0.93	10.4±0.13	3.48±0.06	3±0.07	10.04±0.95	35.29±1.22	0.28±0.02	1.2±0.05
Huaduo2543	2018-ES	OSPH	105±0.58	135.72±3.27	41.08±0.17	2.32±0.03	17.8±0.34	3.03±0.29	25.66±0.51	137.58±2.14	414.57±42.45	314.3±47.2	100.27±9.01	74.82±4.97	33.46±0.12	10.33±0.08	3.15±0.04	3.28±0.04	10.44±1.68	32.47±4.63	0.32±0.01	1.2±0.14
Huaduo2543	2018-ES	TSPH	103±0	138.03±1.44	41.34±2.77	2.34±0.12	17.76±0.97	4±0.2	25.48±1.03	124.29±7.01	490.13±8.9	353.17±10.27	136.97±9.25	72.61±1.71	31.49±1.5	10.28±0.07	3.12±0.03	3.3±0.05	11.06±0.7	34.8±2.39	0.32±0.03	1.26±0.15
Huaduo2564	2018-ES	OSPH	108.33±1.2	131.27±0.47	31.08±0.34	2.55±0.06	12.2±0.16	3.73±0.47	22.23±0.16	95.66±1.8	352.69±35.65	258.63±27.54	94.06±9.17	73.67±0.71	34.93±1.31	9.37±0.08	3.43±0.04	2.74±0.02	9±0.73	35.53±6.89	0.26±0.03	0.91±0.07
Huaduo2564	2018-ES	TSPH	105.67±1.2	137.5±3.74	30.42±0.13	2.49±0.01	12.23±0.01	4.75±0.22	21.66±0.99	96.85±7.3	454.9±39.4	330.87±30.5	124.03±13.11	72.57±1.55	35.22±0.88	9.33±0.05	3.4±0.04	2.74±0.02	11.63±1.24	35.8±3.52	0.32±0.01	1±0.08
Huaduo5	2018-ES	OSPH	109±0.58	134.42±0.45	33.03±0.6	2.42±0.01	13.7±0.26	3.47±0.21	21.79±0.52	90.72±7.35	312.93±30.52	222.6±30.23	90.33±0.84	69.64±3.73	34.59±1.22	9.3±0.03	3.43±0.07	2.72±0.05	7.71±0.9	31.2±2	0.25±0.02	0.87±0.02
Huaduo5	2018-ES	TSPH	105±0	139.58±0.63	31.62±0.72	2.4±0.06	13.24±0.19	4.7±0.32	21.82±0.5	92.63±4.31	437.57±44.36	290±27.64	147.57±17.44	66.35±1.07	33.59±0.38	9.41±0.04	3.37±0.04	2.79±0.03	9.73±0.84	36.87±2.91	0.26±0	1.1±0.08
Huaduo1	2018-ES	OSPH	104.33±0.33	113.6±2.07	31.94±2.58	2.31±0.09	13.78±0.6	4.37±0.07	22.76±0.58	96.3±3.99	409.93±12.05	264.7±10.71	145.23±22.2	63.79±5.48	36.01±0.67	9.39±0.1	3.46±0.01	2.71±0.02	9.47±0.29	29.2±1.15	0.32±0.01	1.16±0.05
Huaduo1	2018-ES	TSPH	102±0	112.77±1.05	31.86±1.37	2.34±0.03	13.59±0.42	5.27±0.15	22.37±0.29	85.96±1.83	448.5±19.1	270.27±12.96	178.23±9.27	60.38±2.12	35.9±1.33	9.41±0.04	3.5±0.04	2.69±0.03	9.73±0.32	30.87±0.33	0.32±0.01	1.16±0.07
Huaduo2	2018-ES	OSPH	107±0.58	104.52±2.72	30.35±0.87	2.34±0.02	12.93±0.27	4.98±0.68	22.2±0.75	96.07±10.06	456.42±20.33	309.78±27.46	146.64±20.38	68.23±3.41	33.95±0.53	9.21±0.13	3.48±0.03	2.64±0.02	10.44±0.84	29.87±1.67	0.35±0.01	1.22±0.08
Huaduo2	2018-ES	TSPH	104±0	107.5±1.16	31.41±0.88	2.34±0.07	13.49±0.31	5.43±0.18	21.96±0.23	90.16±0.9	491.93±8.66	330.23±13.35	161.7±15.78	65.88±3.17	33.94±0.61	9.16±0.18	3.49±0.02	2.62±0.04	11.25±0.3	31.53±0.88	0.36±0.01	1.2±0.05
Huaduo3	2018-ES	OSPH	106.33±0.88	104.07±1.16	32.7±0.99	2.37±0.04	13.84±0.68	3.91±0.31	22.54±0.13	102.78±4.84	379.61±40	252.54±21.73	127.07±18.38	66.54±1.34	32.69±0.17	9.06±0.06	3.51±0.03	2.58±0.01	8.23±0.64	24.47±1.27	0.34±0.02	1.22±0.06
Huaduo3	2018-ES	TSPH	103.67±0.33	105.13±1.2	32.81±0.76	2.36±0.05	13.92±0.36	5.63±0.2	21.73±0.66	83.73±6.34	467.81±48.88	299.97±32.22	167.84±18.55	64.23±1.2	33.34±0.44	9.33±0.08	3.49±0.02	2.68±0.03	10.02±1.2	27.39±1.52	0.37±0.04	1.09±0.11
Huanghuazhan-4x (CK)	2018-ES	OSPH	103±0.58	95.57±0.61	41.67±0.55	1.98±0.03	21.05±0.51	4.33±0.38	27.77±0.64	138.1±9.87	575.7±69.93	153.63±25.48	422.07±50.84	25.91±1.8	34.25±0.91	11.75±0.22	2.94±0.03	4.01±0.04	5.14±0.78	31.53±4.18	0.16±0.01	0.53±0.07
Huanghuazhan-4x (CK)	2018-ES	TSPH	102±1	94.52±1.19	42.04±1.12	1.91±0.05	22.19±0.08	5.6±0.47	25.15±0.38	103.28±3.58	583.83±40.81	134.5±18.8	449.33±23.86	22.63±1.93	35.19±0.59	12.97±1.01	3.04±0.03	4.27±0.33	4.7±0.58	30.87±1.76	0.15±0.01	0.69±0.03
Huanghuazhan (CK)	2018-ES	OSPH	102.67±0.33	106.98±0.79	39.03±1.49	1.99±0.03	19.51±0.43	4.97±0.37	25.93±0.44	214.71±10.5	1063.87±56.6	799.97±73.08	263.9±17.65	76±2.46	22.98±0.25	9.49±0.01	2.39±0.02	3.98±0.02	18.28±1.73	40.13±0.64	0.45±0.04	1.85±0.06
Huanghuazhan (CK)	2018-ES	TSPH	100.33±0.67	106.53±1.13	37.85±0.34	1.93±0.03	19.64±0.24	7.67±0.71	24.75±0.32	164.83±9.39	1272.57±169.62	1033.93±112.24	238.63±57.54	82.06±2.2	22.42±0.18	9.59±0.01	2.42±0.01	3.97±0.02	23.03±2.36	44.47±4.4	0.52±0	2.49±0.12
OSPH: one seedling per hole; TSPH: three seedlings per hole.

## Sheet: Table S1b
Table S1b Average field performance of autotetraploid rice lines in 2017 late season and 2018 early season.
Sample	Plant Height, PH (cm)	Panicle Number, PN	Panicle Length, PL (cm)	Grain Number Per Panicle, GNPP	Total Grain Number, TGN	Filled Grain Number, FGN	Empty Grain Number, EGN	Seed Setting, SS (%)	Thousand Grain Weight, TGW (g)	Yield Per Plant, YPP (g)
T485	93.35	4.88667	25.8533	107.619	511.937	183.667	328.27	36.43	33.335	6.05667
T448	88.5088	4.89167	21.788	84.7766	407.577	96.4583	311.119	23.0056	31.3969	2.96742
T445	101.975	5.40417	25.1284	110.815	573.837	240.863	332.975	41.7102	36.2643	8.82671
T427	137.25	5.06667	25.1014	82.4359	404.567	175.367	229.2	43.2897	33.4907	5.98033
T465	107.5	6.80556	21.7221	77.7958	523.278	151.417	371.861	29.6888	29.6817	4.51917
T453	103.7	8.23333	28.8593	109.386	894.833	351.433	543.4	36.9092	27.156	9.44333
T444	116.09	5.64286	20.2529	125.814	656.445	349.557	306.888	52.762	27.2895	9.44707
T451	99.9026	3.77273	25.9871	118.071	443.234	94.1039	349.13	21.6197	43.8577	4.04929
T419	91.1538	5.38718	21.5833	113.55	580.113	234.115	345.997	39.952	27.1583	6.35733
T430	99.7667	6.06667	25.6714	67.8303	412.733	200.267	212.467	48.3835	37.3857	7.40733
T450	80.5333	7.41667	21.9332	69.3797	508.717	33.6167	475.1	7.29997	33.6675	0.977667
T453	107.433	8.16667	27.5483	118.216	938	347.233	590.767	34.3456	27.189	9.344
T456	114	5.47857	24.3063	85.6408	461.521	249.157	212.364	55.343	32.3797	7.82014
T45	101.429	3.91667	24.8515	126.926	486.5	197.833	288.667	40.599	28.9523	5.75167
T429	86.7333	9.03333	23.6206	75.4606	669.058	179.575	489.483	27.0281	32.4378	5.7935
T418	155.507	3.59388	27.4603	80.439	287.771	127.221	160.55	45.2425	40.4659	4.9165
T442-3	106.756	4.67582	26.6728	89.5317	410.489	124.582	285.907	31.2949	35.4002	4.33225
T469	90	7.53333	19.3933	73.7946	556.567	171.433	385.133	31.7368	43.9173	7.36133
T443	131.597	4.925	20.8873	89.8204	426.431	156.988	269.444	36.1257	31.6506	5.03031
T467	97.8333	5.1	26.6232	92.8214	462.6	213.567	249.033	46.1539	40.6763	8.64367
T49	94.8698	7.08333	24.9712	67.0529	454.656	182.406	272.25	37.9105	35.0037	6.19094
T48	72.5333	9.31667	17.4438	36.2949	335.817	71.3833	264.433	20.7388	33.7238	2.37217
T442	143.126	3.19697	26.2698	83.0288	265	148.045	116.955	51.211	34.9779	4.65015
T455	100.793	5.4381	29.2839	100.842	518.348	168.962	349.386	31.34	25.6328	4.14105
T44	88.6154	4.15385	25.9068	112.833	468.692	114.231	354.462	24.1705	29.6754	3.34385
T428	111.2	4.35	26.6494	163.089	672.35	139.35	533	20.751	38.6713	5.269
T43	78.1	5	21.0036	56.1067	280.533	149.333	131.2	53.7764	37.2596	5.52333

## Sheet: Table S1c
Table S1c Heterosis performance between neo-tetraploid and autotetraploid rice lines.
Female Parent	Male	YPP of FP	YPP of MP	YPP of Hybrid	MPH	OPH
	Parent	(g)	(g)	(g)
4001-4x (Indica)	Huaduo8	4.97	9.08	26.52	277.51	192.15
Luzhuangwen-4x (Indica)	Huaduo8	4.05	9.08	15.67	138.73	72.6
Yangeng48-4x (Japonica)	Huaduo8	2.37	9.08	20.6	259.72	126.86
E45-4x (Japonica)	Huaduo8	1.57	9.08	12.67	138	39.6
M18-4x (Japonica)	Huaduo8	2.31	9.08	8.8	54.67	-3.02
Jackson-4x (Javanica)	Huaduo8	5.98	9.08	19.15	154.34	110.96
YPP: yield per plant; FP: female parent; MP: male parent; MPH: mid-parent heterosis; OPH: over-parent heterosis.

## Sheet: Table S1d
Table S1d List of the autotetraploid and neo-tetraploid rice matetrials used in this study.
Sample/Code	Name	Type	Source
Huaduo110	Huaduo 110	Neo-tetraploid rice	Lab*
Huaduo4	Huaduo 4	Neo-tetraploid rice	Lab
Huaduo2421	Huaduo 2421	Neo-tetraploid rice	Lab
Huaduo25100	Huaduo 25100	Neo-tetraploid rice	Lab
Huaduo25105	Huaduo 25105	Neo-tetraploid rice	Lab
Huaduo25112	Huaduo 25112	Neo-tetraploid rice	Lab
Huaduo25129	Huaduo 25129	Neo-tetraploid rice	Lab
Huaduo251	Huaduo 251	Neo-tetraploid rice	Lab
Huaduo8	Huaduo 8	Neo-tetraploid rice	Lab
Huaduo2543	Huaduo 2543	Neo-tetraploid rice	Lab
Huaduo2564	Huaduo 2564	Neo-tetraploid rice	Lab
Huaduo5	Huaduo 5	Neo-tetraploid rice	Lab
Huaduo1	Huaduo 1	Neo-tetraploid rice	Lab
Huaduo2	Huaduo 2	Neo-tetraploid rice	Lab
Huaduo3	Huaduo 3	Neo-tetraploid rice	Lab
T485	Huanghuazhan-4x	Autotetraploid rice	Lab
T448	8821-4x	Autotetraploid rice	Lab
T445	Luxiang-97-4x	Autotetraploid rice	SCBG,CAS**
T427	Goulianzao-4x	Autotetraploid rice	Lab
T465	Nantehao-4x	Autotetraploid rice	ICS,CAAS***
T453	PII-6-4x	Autotetraploid rice	Lab
T444	Gulfmont-4x	Autotetraploid rice	SCBG,CAS
T451	Dawennuo-4x	Autotetraploid rice	Lab
T419	Yuexiangzhan-4x	Autotetraploid rice	Lab
T430	P6Xianxing-4x	Autotetraploid rice	Lab
T450	02428-4x	Autotetraploid rice	Lab
T456	M12-4x	Autotetraploid rice	Lab
T45	Jackson-4x	Autotetraploid rice	SCBG,CAS
T429	BoB-4x	Autotetraploid rice	Lab
T418	Sihuihualuozhan-4x	Autotetraploid rice	Lab
T442-3	4001-4x-3	Autotetraploid rice	Lab
T469	Huayingzhan-4x	Autotetraploid rice	Lab
T443	CypressPB-4x	Autotetraploid rice	SCBG,CAS
T467	Peiai64-4x	Autotetraploid rice	ICS,CAAS
T49	Bengal-4x	Autotetraploid rice	Lab
T48	Yanjing48-4x	Autotetraploid rice	Lab
T442	4001-4x-3	Autotetraploid rice	Lab
T455	Shuya-4x	Autotetraploid rice	Lab
T44	96025	Autotetraploid rice	ICS,CAAS
T428	Linglun-4x	Autotetraploid rice	Lab
T43	L202-4x	Autotetraploid rice	SCBG,CAS
Lab*: State Key Laboratory for Conservation and Utilization of Subtropical Agro-Bioresources, South China Agricultural University; SCBG,CAS**: South China Botanical Garden, Chinese Academy of Sciences; ICS,CAAS***: Institute of Crop Sciences, Chinese Academy of Agricultural Sciences

## Sheet: Table S2
Table S2 Quality evaluation of genome sequencing data.
Sample	Total Reads	GC_Content	Q20 (%)	Q30 (%)
96025	80485589	43	99.9413	97.4265
96025-v	58747533	43	99.7662	94.7143
Jackson-4x	73932406	44	99.9451	97.344
Jackson-4x-v	73957471	43	99.7734	95.057
Huaduo3	57731374	43	99.9768	98.1723
Huaduo3-v	94179854	44.5	96.6638	83.9076
Huaduo2	100577724	43	99.9513	96.5991
Huaduo1	75468016	44	99.9534	97.4103
Huaduo1-v	99820910	45	96.7315	83.8105
Huaduo5	70773895	50	100	94.5953
Huaduo5-v	82132567	46	97.4311	83.8977
Huaduo4	53690454	43	99.9531	97.8831
Huaduo4-v	100527406	45	97.0138	83.7774
Huaduo110	62331228	43	99.9398	97.3616
Huaduo2564	53340215	44	99.9357	97.3706
Huaduo2364-v	35323801	42.5	99.7823	95.695
Huaduo2543	79689862	44	99.9403	97.341
Huaduo25129	52921875	43.5	99.9381	97.5956
Huaduo23129-v	56770197	42	99.7397	94.6799
Huaduo25112	53909367	44.5	99.9211	96.404
Huaduo25105	53226502	44	99.9329	96.9596
Huaduo23105-v	56949330	42	99.7528	95.0714
Huaduo251	70031502	44	99.9386	97.5234
Huaduo231-v	60497139	42.5	99.7702	95.1632
Huaduo25100	68350741	44	99.9381	97.5622
Huaduo25100-v	48488232	43	99.7977	94.8035
Average	6.82252e+07	43.83	99.44	94.54

## Sheet: Table S3
Table S3 Mapping quality of sequencing reads to MSU7 reference genome.
Sample	AverageDepth	Coverage_1X	Coverage_5X	Coverage_10X
96025	61.0637	0.960713	0.935411	0.921453
96025-v	45.5299	0.955005	0.928111	0.91072
Jackson-4x	56.4335	0.961385	0.940954	0.929752
Jackson-4x-v	57.0928	0.960862	0.938856	0.925731
Huaduo3	43.9625	0.946936	0.925575	0.908561
Huaduo3-v	61.3421	0.959092	0.933904	0.910177
Huaduo2	75.9048	0.951955	0.933895	0.921491
Huaduo1	57.6727	0.957286	0.936147	0.922873
Huaduo1-v	64.9426	0.953779	0.926894	0.90264
Huaduo5	55.0565	0.939244	0.847069	0.699138
Huaduo5-v	53.4828	0.954361	0.924174	0.89136
Huaduo4	40.926	0.952905	0.928714	0.9107
Huaduo4-v	65.4452	0.9614	0.939797	0.918221
Huaduo110	47.5792	0.952521	0.927626	0.911299
Huaduo2564	40.2296	0.955065	0.931426	0.915071
Huaduo2364-v	27.3238	0.949612	0.919961	0.895076
Huaduo2543	60.3906	0.957585	0.935117	0.922278
Huaduo25129	39.6839	0.957279	0.93301	0.915635
Huaduo23129-v	43.5087	0.956716	0.932349	0.915288
Huaduo25112	40.9252	0.953951	0.929884	0.91294
Huaduo25105	40.1139	0.954351	0.929613	0.912293
Huaduo23105-v	44.3125	0.952658	0.927094	0.90889
Huaduo251	52.2962	0.954926	0.930323	0.915785
Huaduo231-v	46.434	0.953615	0.927446	0.910456
Huaduo25100	52.0423	0.954822	0.931808	0.917532
Huaduo25100-v	36.5946	0.957665	0.927008	0.908059

## Sheet: Table S4
Table S4 Number of genomic variations against MSU7 reference genome.
Sample	Total	SNP	Insertion	Deletions	SNP Ti/Tv	Total Het/Hom	Total Het Ratio (%)
96025	1977748	1658378	156154	163018	2.52	0.25	20
96025-v	2067160	1737367	160930	168679	2.51	0.23	18.6992
Jackson-4x	1498458	1241481	126231	130592	2.41	0.26	20.6349
Jackson-4x-v	1540181	1279058	128030	132910	2.4	0.3	23.0769
Huaduo3	1964890	1647305	155503	161893	2.48	0.21	17.3554
Huaduo3-v	1993352	1672704	155918	164392	2.47	0.39	28.0576
Huaduo2	1946569	1626278	156579	163494	2.49	0.2	16.6667
Huaduo1	1919434	1605830	153487	159826	2.48	0.27	21.2598
Huaduo1-v	2004259	1679184	158108	166640	2.48	0.31	23.6641
Huaduo5	1688732	1414981	133729	139807	2.45	0.26	20.6349
Huaduo5-v	1782214	1493738	140140	148085	2.46	0.29	22.4806
Huaduo4	1762937	1476982	140289	145484	2.46	0.24	19.3548
Huaduo4-v	1828672	1529859	145511	153040	2.46	0.33	24.812
Huaduo110	1886047	1582479	148435	154934	2.48	0.23	18.6992
Huaduo2564	1741895	1458859	138575	144305	2.46	0.23	18.6992
Huaduo2364-v	1766303	1483346	138268	144518	2.44	0.26	20.6349
Huaduo2543	1858482	1555721	148008	154555	2.49	0.23	18.6992
Huaduo25129	1921329	1613473	150431	157093	2.48	0.37	27.0073
Huaduo23129-v	1841509	1544254	145154	151839	2.45	0.3	23.0769
Huaduo25112	1871993	1571571	146799	153400	2.49	0.25	20
Huaduo25105	1867099	1568240	145948	152682	2.49	0.25	20
Huaduo23105-v	1964090	1651644	152043	160049	2.47	0.32	24.2424
Huaduo251	1977854	1656084	157368	164188	2.48	0.22	18.0328
Huaduo231-v	2021361	1694935	159267	166922	2.47	0.25	20
Huaduo25100	1861128	1558634	148302	153996	2.48	0.24	19.3548
Huaduo25100-v	1949514	1639418	151191	158668	2.47	0.33	24.812

## Sheet: Table S5
Table S5 Variation validation using previously sequenced individuals.
Individual used	Individual previous	Total variations	Common Variations	Percent of Validated Variations
Huaduo3	Huaduo3-v	1625189	1351112	83.1357
Huaduo1	Huaduo1-v	1515644	1376634	90.8283
Huaduo2564	Huaduo2564-v	1414906	1324308	93.5969
Huaduo25129	Huaduo25129-v	1401556	1248017	89.0451
Huaduo25105	Huaduo25105-v	1496856	1390459	92.892
Huaduo251	Huaduo251-v	1617894	1527161	94.3919
Huaduo4	Huaduo4-v	1416559	1239272	87.4847
Huaduo25100	Huaduo25100-v	1503367	1378050	91.6642
Huaduo5	Huaduo5-v	1339332	1222025	91.2414
96025	96025-v	1579401	1469932	93.069
Jackson-4x	Jackson-4x-v	1191954	1119450	93.9172

## Sheet: Table S6
Table S6 Validation of variations using Sanger sequencing.
CHROM	POS	REF	ALT	Huaduo3	Huaduo2	Huaduo1	Huaduo2564	Huaduo2543	Huaduo25129	Huaduo25112	Huaduo25105	Huaduo251	Huaduo4	Huaduo110	Huaduo25100	Huaduo5	96025	Jackson-4x
Chr6	9338004	CTT	C	C/C	C/C	C/C	C/C	C/C	C/C	C/C	C/C	C/C	C/C	C/C	C/C	C/C	CTT/CTT	C/C
Chr6	9338031	T	TGTTAGGAAATAAACCTGACCGTGTGTGTTCAGGTCAGTTCGCGTGCGTCGTGTGTGTGTTTGTTGTTGA	T/T	T/T	T/T	T/T	T/T	T/T	T/T	T/T	T/T	T/T	T/T	T/T	T/T	T/T	T/T
Chr6	9338068	A	C	C/C	C/C	C/C	C/C	C/C	C/C	C/C	C/C	C/C	C/C	C/C	C/C	C/C	A/A	C/C
Chr6	9338220	CAAGA	C	CAAGA/CAAGA	CAAGA/CAAGA	CAAGA/CAAGA	CAAGA/CAAGA	CAAGA/CAAGA	CAAGA/CAAGA	CAAGA/CAAGA	CAAGA/CAAGA	CAAGA/CAAGA	CAAGA/CAAGA	CAAGA/CAAGA	CAAGA/CAAGA	CAAGA/CAAGA	CAAGA/CAAGA	CAAGA/CAAGA
Chr6	9338330	G	A	A/A	A/A	A/A	A/A	A/A	A/A	A/A	A/A	A/A	A/A	A/A	A/A	A/A	G/G	A/A
Chr4	31214019	T	C	T/T	T/T	T/T	T/T	T/T	T/T	T/T	T/T	T/T	T/T	T/T	T/T	T/T	T/T	T/T
Chr4	31214045	A	G	A/A	A/A	A/A	A/A	A/A	A/A	A/A	A/A	A/A	A/A	A/A	A/A	A/A	A/A	A/A
Chr6	2942192	C	G	C/C	C/C	C/C	G/G	C/C	C/C	C/C	C/C	C/C	G/G	C/C	G/G	G/G	C/C	G/G
Chr6	2942201	C	T	T/T	T/T	T/T	C/C	T/T	T/T	T/T	T/T	T/T	C/C	T/T	C/C	C/C	T/T	C/C
Chr6	2942267	A	C	A/A	A/A	A/A	A/A	A/A	A/A	A/A	A/A	A/A	A/A	A/A	A/A	A/A	A/A	A/A
Chr6	2942292	C	A	C/C	C/C	C/C	C/C	C/C	C/C	C/C	C/C	C/C	C/C	C/C	C/C	C/C	C/C	C/C
Chr6	2942293	C	A	C/C	C/C	C/C	C/C	C/C	C/C	C/C	C/C	C/C	C/C	C/C	C/C	C/C	C/C	C/C
Chr8	25274972	G	A	G/G	G/G	G/G	G/G	G/G	G/G	G/G	G/G	G/G	G/G	G/G	G/G	G/G	G/G	G/G
Chr8	25275245	G	A	G/G	G/G	G/G	G/G	G/G	G/G	G/G	G/G	G/G	G/G	G/G	G/G	G/G	G/G	G/G
Chr8	25275330	C	G	C/C	C/C	C/C	C/C	C/C	C/C	C/C	C/C	C/C	C/C	C/C	C/C	C/C	C/C	C/C
Chr8	25275336	T	C	T/T	T/T	T/T	T/T	T/T	T/T	T/T	T/T	T/T	T/T	T/T	T/T	T/T	T/T	T/T
Chr8	25275411	C	T	C/C	C/C	C/C	C/C	C/C	C/C	C/C	C/C	C/C	C/C	C/C	C/C	C/C	C/C	C/C
The red bases indicate the variation that is accordant with re-sequencing. Gray indicates the bases that failed to be amplified in PCR.

## Sheet: Table S7
Table S7 Non-parental chromosome blocks that shared by 13 neo-tetraploid rice lines.
Chr	Block start	Block end	Huaduo110		Huaduo4		Huaduo100		Huaduo25105		Huaduo25112		Huaduo25129		Huaduo251		Huaduo2543		Huaduo2564		Huaduo5		Huaduo1		Huaduo2		Huaduo3
			Marker number	Block allele type	Marker number	Block allele type	Marker number	Block allele type	Marker number	Block allele type	Marker number	Block allele type	Marker number	Block allele type	Marker number	Block allele type	Marker number	Block allele type	Marker number	Block allele type	Marker number	Block allele type	Marker number	Block allele type	Marker number	Block allele type	Marker number	Block allele type
Chr5	25690000	25700000	17	NP	17	NP	19	NP	19	NP	18	NP	18	NP	19	NP	19	NP	16	NP	15	NP	19	NP	19	NP	18	NP
Chr5	25790000	25800000	5	NP	5	NP	5	NP	5	NP	5	NP	5	NP	5	NP	5	NP	5	NP	5	NP	5	NP	5	NP	5	NP
Chr6	19950000	19960000	174	NP	176	NP	174	NP	173	NP	173	NP	179	NP	177	NP	172	NP	173	NP	168	NP	180	NP	175	NP	180	NP
Chr6	19960000	19970000	207	NP	206	NP	205	NP	199	NP	209	NP	203	NP	204	NP	204	NP	206	NP	201	NP	206	NP	204	NP	206	NP
Chr6	19970000	19980000	194	NP	191	NP	217	NP	183	NP	185	NP	196	NP	180	NP	206	NP	171	NP	197	NP	180	NP	198	NP	229	NP
Chr6	19980000	19990000	326	NP	353	NP	299	NP	324	NP	362	NP	292	NP	338	NP	320	NP	347	NP	337	NP	347	NP	321	NP	364	NP
Chr6	19990000	20000000	166	NP	164	NP	166	NP	164	NP	165	NP	164	NP	165	NP	163	NP	166	NP	161	NP	166	NP	166	NP	166	NP
Chr6	20000000	20010000	70	NP	70	NP	70	NP	70	NP	70	NP	71	NP	70	NP	70	NP	70	NP	69	NP	70	NP	71	NP	70	NP
Chr6	20010000	20020000	81	NP	81	NP	81	NP	79	NP	80	NP	81	NP	81	NP	81	NP	81	NP	78	NP	83	NP	81	NP	81	NP
Chr6	20020000	20030000	89	NP	86	NP	85	NP	81	NP	88	NP	89	NP	89	NP	89	NP	82	NP	87	NP	90	NP	90	NP	89	NP
Chr6	20030000	20040000	34	NP	34	NP	34	NP	34	NP	34	NP	34	NP	34	NP	34	NP	34	NP	33	NP	34	NP	34	NP	34	NP
Chr6	20040000	20050000	94	NP	94	NP	92	NP	94	NP	94	NP	94	NP	94	NP	94	NP	94	NP	93	NP	94	NP	94	NP	94	NP
Chr6	20050000	20060000	157	NP	157	NP	156	NP	157	NP	157	NP	155	NP	157	NP	157	NP	157	NP	154	NP	155	NP	156	NP	157	NP
Chr6	20060000	20070000	162	NP	161	NP	156	NP	152	NP	162	NP	162	NP	150	NP	162	NP	158	NP	141	NP	162	NP	158	NP	162	NP
Chr6	20070000	20080000	27	NP	30	NP	32	NP	27	NP	28	NP	24	NP	32	NP	29	NP	30	NP	33	NP	33	NP	29	NP	30	NP
Chr6	20080000	20090000	87	NP	85	NP	85	NP	87	NP	76	NP	82	NP	82	NP	82	NP	84	NP	76	NP	84	NP	85	NP	81	NP
Chr6	20090000	20100000	147	NP	148	NP	147	NP	149	NP	149	NP	148	NP	146	NP	148	NP	143	NP	139	NP	149	NP	149	NP	149	NP
Chr6	20100000	20110000	106	NP	104	NP	107	NP	103	NP	108	NP	104	NP	104	NP	108	NP	107	NP	96	NP	106	NP	106	NP	106	NP
Chr6	20110000	20120000	115	NP	113	NP	118	NP	119	NP	119	NP	119	NP	117	NP	119	NP	126	NP	124	NP	125	NP	125	NP	125	NP
Chr6	20120000	20130000	121	NP	118	NP	116	NP	121	NP	121	NP	111	NP	119	NP	118	NP	120	NP	116	NP	120	NP	122	NP	122	NP
Chr6	20130000	20140000	138	NP	147	NP	145	NP	148	NP	145	NP	145	NP	146	NP	142	NP	147	NP	142	NP	147	NP	148	NP	145	NP
Chr6	20140000	20150000	81	NP	80	NP	82	NP	82	NP	85	NP	82	NP	82	NP	82	NP	82	NP	81	NP	82	NP	82	NP	82	NP
Chr6	20150000	20160000	88	NP	96	NP	99	NP	99	NP	85	NP	100	NP	86	NP	92	NP	100	NP	84	NP	101	NP	92	NP	101	NP
Chr6	20160000	20170000	66	NP	65	NP	65	NP	66	NP	66	NP	63	NP	65	NP	62	NP	60	NP	57	NP	66	NP	65	NP	67	NP
Chr6	20170000	20180000	50	NP	49	NP	50	NP	50	NP	50	NP	50	NP	50	NP	50	NP	50	NP	50	NP	50	NP	50	NP	50	NP
Chr6	20180000	20190000	128	NP	123	NP	128	NP	128	NP	127	NP	128	NP	126	NP	124	NP	128	NP	114	NP	129	NP	129	NP	129	NP
Chr6	20190000	20200000	113	NP	113	NP	115	NP	115	NP	109	NP	115	NP	108	NP	115	NP	113	NP	114	NP	115	NP	115	NP	115	NP
Chr6	20200000	20210000	31	NP	25	NP	25	NP	31	NP	25	NP	28	NP	31	NP	28	NP	24	NP	27	NP	27	NP	28	NP	26	NP
Chr6	20210000	20220000	323	NP	294	NP	301	NP	310	NP	320	NP	290	NP	321	NP	315	NP	322	NP	307	NP	317	NP	303	NP	329	NP
Chr6	20220000	20230000	234	NP	250	NP	254	NP	255	NP	242	NP	236	NP	245	NP	235	NP	244	NP	248	NP	242	NP	237	NP	255	NP
Chr6	20230000	20240000	55	NP	58	NP	57	NP	58	NP	56	NP	61	NP	57	NP	57	NP	62	NP	61	NP	57	NP	57	NP	60	NP
Chr6	20240000	20250000	95	NP	92	NP	93	NP	94	NP	94	NP	95	NP	94	NP	95	NP	94	NP	90	NP	94	NP	94	NP	95	NP
Chr6	20250000	20260000	104	NP	104	NP	104	NP	104	NP	104	NP	103	NP	104	NP	104	NP	104	NP	99	NP	104	NP	104	NP	104	NP
Chr6	20260000	20270000	54	NP	54	NP	54	NP	52	NP	52	NP	53	NP	54	NP	54	NP	54	NP	44	NP	54	NP	54	NP	54	NP
Chr6	20350000	20360000	26	NP	14	NP	37	NP	17	NP	11	NP	13	NP	35	NP	18	NP	11	NP	21	NP	20	NP	9	NP	8	NP
Chr6	20360000	20370000	66	NP	59	NP	70	NP	70	NP	71	NP	58	NP	67	NP	68	NP	73	NP	70	NP	70	NP	58	NP	58	NP
Chr6	20370000	20380000	92	NP	90	NP	94	NP	94	NP	94	NP	90	NP	91	NP	94	NP	92	NP	81	NP	94	NP	94	NP	94	NP
Chr6	20380000	20390000	55	NP	54	NP	56	NP	57	NP	55	NP	55	NP	56	NP	56	NP	55	NP	51	NP	55	NP	58	NP	57	NP
Chr6	20390000	20400000	12	NP	11	NP	12	NP	13	NP	12	NP	12	NP	14	NP	12	NP	13	NP	13	NP	13	NP	14	NP	12	NP
Chr6	20400000	20410000	90	NP	96	NP	96	NP	96	NP	96	NP	90	NP	96	NP	96	NP	96	NP	95	NP	96	NP	96	NP	96	NP
Chr6	20410000	20420000	116	NP	116	NP	116	NP	116	NP	115	NP	116	NP	114	NP	116	NP	115	NP	107	NP	116	NP	115	NP	116	NP
Chr6	20420000	20430000	115	NP	114	NP	116	NP	113	NP	117	NP	116	NP	116	NP	117	NP	116	NP	111	NP	117	NP	116	NP	115	NP
Chr6	20430000	20440000	138	NP	136	NP	137	NP	138	NP	135	NP	138	NP	138	NP	138	NP	137	NP	134	NP	138	NP	137	NP	138	NP
Chr6	20440000	20450000	171	NP	171	NP	171	NP	171	NP	171	NP	168	NP	171	NP	171	NP	171	NP	169	NP	171	NP	171	NP	171	NP
Chr6	20450000	20460000	81	NP	81	NP	81	NP	81	NP	81	NP	81	NP	81	NP	81	NP	81	NP	78	NP	81	NP	81	NP	81	NP
Chr6	20460000	20470000	119	NP	119	NP	119	NP	118	NP	119	NP	117	NP	119	NP	119	NP	117	NP	115	NP	119	NP	119	NP	119	NP
Chr6	20470000	20480000	84	NP	84	NP	84	NP	87	NP	76	NP	81	NP	82	NP	89	NP	84	NP	80	NP	88	NP	84	NP	84	NP
Chr6	20480000	20490000	64	NP	64	NP	64	NP	64	NP	64	NP	64	NP	64	NP	64	NP	64	NP	63	NP	64	NP	64	NP	64	NP
Chr6	20490000	20500000	125	NP	126	NP	126	NP	126	NP	125	NP	118	NP	125	NP	126	NP	126	NP	122	NP	126	NP	126	NP	126	NP
Chr6	20500000	20510000	150	NP	136	NP	135	NP	153	NP	154	NP	123	NP	134	NP	142	NP	137	NP	130	NP	135	NP	136	NP	134	NP
Chr6	20510000	20520000	25	NP	29	NP	29	NP	29	NP	48	NP	29	NP	26	NP	29	NP	22	NP	43	NP	31	NP	29	NP	34	NP
Chr6	20690000	20700000	77	NP	80	NP	77	NP	80	NP	81	NP	81	NP	79	NP	78	NP	79	NP	74	NP	79	NP	80	NP	79	NP
Chr6	20700000	20710000	139	NP	139	NP	140	NP	140	NP	140	NP	140	NP	140	NP	140	NP	140	NP	120	NP	140	NP	140	NP	140	NP
Chr6	20710000	20720000	122	NP	122	NP	121	NP	124	NP	124	NP	123	NP	123	NP	122	NP	121	NP	118	NP	122	NP	124	NP	122	NP
Chr6	20720000	20730000	55	NP	55	NP	53	NP	55	NP	55	NP	54	NP	53	NP	55	NP	55	NP	54	NP	55	NP	55	NP	55	NP
Chr6	20730000	20740000	42	NP	43	NP	43	NP	42	NP	42	NP	42	NP	42	NP	43	NP	41	NP	41	NP	42	NP	42	NP	43	NP
Chr6	20740000	20750000	118	NP	107	NP	118	NP	118	NP	121	NP	113	NP	111	NP	121	NP	118	NP	99	NP	114	NP	118	NP	115	NP
Chr6	20750000	20760000	136	NP	136	NP	136	NP	136	NP	136	NP	136	NP	136	NP	136	NP	131	NP	128	NP	136	NP	136	NP	136	NP
Chr6	20760000	20770000	131	NP	128	NP	130	NP	129	NP	130	NP	129	NP	130	NP	129	NP	130	NP	119	NP	131	NP	130	NP	130	NP
Chr6	20770000	20780000	184	NP	184	NP	185	NP	185	NP	185	NP	181	NP	185	NP	185	NP	183	NP	181	NP	185	NP	185	NP	185	NP
Chr6	20780000	20790000	161	NP	159	NP	159	NP	161	NP	161	NP	160	NP	161	NP	161	NP	161	NP	159	NP	161	NP	157	NP	161	NP
Chr6	20790000	20800000	147	NP	144	NP	139	NP	138	NP	143	NP	146	NP	137	NP	140	NP	137	NP	129	NP	139	NP	144	NP	147	NP
Chr6	20800000	20810000	116	NP	110	NP	111	NP	113	NP	115	NP	117	NP	114	NP	114	NP	117	NP	115	NP	118	NP	116	NP	115	NP
Chr6	20870000	20880000	124	NP	121	NP	124	NP	124	NP	124	NP	120	NP	124	NP	122	NP	123	NP	119	NP	119	NP	123	NP	124	NP
Chr6	20880000	20890000	134	NP	134	NP	133	NP	133	NP	134	NP	133	NP	133	NP	134	NP	134	NP	133	NP	133	NP	134	NP	133	NP
Chr6	20890000	20900000	16	NP	16	NP	16	NP	16	NP	16	NP	16	NP	16	NP	16	NP	16	NP	16	NP	16	NP	16	NP	16	NP
Chr6	20900000	20910000	117	NP	115	NP	130	NP	114	NP	117	NP	122	NP	112	NP	115	NP	114	NP	119	NP	113	NP	114	NP	115	NP
Chr6	20910000	20920000	135	NP	118	NP	127	NP	143	NP	110	NP	105	NP	123	NP	126	NP	140	NP	101	NP	127	NP	119	NP	112	NP
Chr6	20920000	20930000	77	NP	83	NP	74	NP	72	NP	76	NP	76	NP	72	NP	75	NP	72	NP	75	NP	64	NP	76	NP	76	NP
Chr6	20930000	20940000	203	NP	216	NP	215	NP	199	NP	201	NP	222	NP	214	NP	204	NP	232	NP	179	NP	217	NP	224	NP	212	NP
Chr6	20940000	20950000	67	NP	66	NP	66	NP	64	NP	67	NP	65	NP	62	NP	66	NP	66	NP	66	NP	67	NP	66	NP	66	NP
Chr6	20950000	20960000	122	NP	123	NP	123	NP	123	NP	122	NP	123	NP	123	NP	120	NP	122	NP	123	NP	122	NP	122	NP	123	NP
Chr6	20960000	20970000	125	NP	131	NP	129	NP	130	NP	124	NP	125	NP	131	NP	129	NP	129	NP	129	NP	129	NP	129	NP	130	NP
Chr6	20970000	20980000	68	NP	68	NP	68	NP	68	NP	68	NP	68	NP	68	NP	68	NP	67	NP	67	NP	68	NP	68	NP	68	NP
Chr6	20980000	20990000	98	NP	99	NP	99	NP	100	NP	99	NP	99	NP	95	NP	98	NP	99	NP	96	NP	99	NP	98	NP	100	NP
Chr6	20990000	21000000	112	NP	107	NP	113	NP	111	NP	113	NP	113	NP	112	NP	113	NP	113	NP	110	NP	113	NP	113	NP	110	NP
Chr6	21000000	21010000	155	NP	152	NP	155	NP	153	NP	151	NP	148	NP	155	NP	155	NP	155	NP	148	NP	153	NP	154	NP	156	NP
Chr6	21010000	21020000	144	NP	144	NP	145	NP	145	NP	145	NP	143	NP	137	NP	144	NP	144	NP	140	NP	145	NP	145	NP	145	NP
Chr6	21020000	21030000	179	NP	179	NP	179	NP	180	NP	170	NP	177	NP	179	NP	178	NP	179	NP	179	NP	178	NP	179	NP	178	NP
Chr6	21030000	21040000	137	NP	134	NP	137	NP	133	NP	136	NP	133	NP	140	NP	138	NP	139	NP	135	NP	141	NP	138	NP	136	NP
Chr6	21040000	21050000	158	NP	157	NP	158	NP	158	NP	158	NP	157	NP	158	NP	158	NP	157	NP	136	NP	158	NP	158	NP	158	NP
Chr6	21050000	21060000	92	NP	92	NP	92	NP	92	NP	88	NP	92	NP	92	NP	92	NP	94	NP	92	NP	92	NP	93	NP	92	NP
Chr6	21060000	21070000	48	NP	49	NP	49	NP	48	NP	47	NP	49	NP	48	NP	48	NP	49	NP	44	NP	49	NP	49	NP	48	NP
Chr6	21070000	21080000	118	NP	119	NP	118	NP	114	NP	112	NP	118	NP	118	NP	118	NP	118	NP	112	NP	118	NP	118	NP	118	NP
Chr6	21080000	21090000	124	NP	121	NP	124	NP	126	NP	114	NP	120	NP	122	NP	122	NP	119	NP	107	NP	124	NP	125	NP	124	NP
Chr6	21090000	21100000	73	NP	73	NP	73	NP	73	NP	74	NP	73	NP	73	NP	74	NP	73	NP	67	NP	72	NP	75	NP	75	NP
Chr6	21100000	21110000	54	NP	54	NP	55	NP	55	NP	54	NP	54	NP	54	NP	54	NP	53	NP	53	NP	54	NP	55	NP	54	NP
Chr6	21110000	21120000	28	NP	28	NP	28	NP	28	NP	28	NP	28	NP	28	NP	28	NP	28	NP	28	NP	28	NP	28	NP	28	NP
Chr6	21120000	21130000	89	NP	90	NP	90	NP	90	NP	89	NP	88	NP	89	NP	90	NP	86	NP	86	NP	89	NP	89	NP	89	NP
Chr6	21130000	21140000	123	NP	123	NP	117	NP	123	NP	115	NP	123	NP	123	NP	123	NP	124	NP	123	NP	122	NP	123	NP	123	NP
Chr6	21140000	21150000	69	NP	57	NP	56	NP	69	NP	68	NP	69	NP	69	NP	69	NP	58	NP	62	NP	58	NP	53	NP	55	NP
Chr6	21150000	21160000	24	NP	22	NP	25	NP	26	NP	25	NP	27	NP	23	NP	25	NP	24	NP	16	NP	25	NP	25	NP	26	NP
Chr6	21160000	21170000	102	NP	99	NP	102	NP	102	NP	101	NP	100	NP	102	NP	102	NP	101	NP	102	NP	102	NP	102	NP	102	NP
Chr6	21170000	21180000	143	NP	139	NP	143	NP	138	NP	137	NP	143	NP	143	NP	145	NP	142	NP	137	NP	141	NP	142	NP	143	NP
Chr6	21180000	21190000	139	NP	139	NP	140	NP	138	NP	138	NP	135	NP	139	NP	139	NP	129	NP	140	NP	139	NP	139	NP	140	NP
Chr6	21190000	21200000	70	NP	73	NP	74	NP	76	NP	75	NP	74	NP	74	NP	76	NP	71	NP	75	NP	74	NP	77	NP	78	NP
Chr6	21200000	21210000	137	NP	137	NP	140	NP	142	NP	142	NP	137	NP	142	NP	142	NP	142	NP	118	NP	142	NP	142	NP	141	NP
Chr6	21210000	21220000	69	NP	70	NP	78	NP	72	NP	77	NP	77	NP	78	NP	73	NP	70	NP	62	NP	78	NP	78	NP	73	NP
Chr6	21220000	21230000	275	NP	263	NP	285	NP	287	NP	288	NP	278	NP	287	NP	278	NP	294	NP	258	NP	294	NP	292	NP	294	NP
Chr6	21230000	21240000	167	NP	157	NP	165	NP	167	NP	167	NP	163	NP	167	NP	167	NP	167	NP	166	NP	167	NP	167	NP	167	NP
Chr6	21240000	21250000	170	NP	169	NP	172	NP	172	NP	172	NP	164	NP	172	NP	171	NP	173	NP	169	NP	170	NP	173	NP	172	NP
Chr6	21250000	21260000	87	NP	85	NP	87	NP	87	NP	87	NP	86	NP	87	NP	87	NP	87	NP	78	NP	87	NP	87	NP	87	NP
Chr6	21260000	21270000	137	NP	134	NP	138	NP	138	NP	136	NP	136	NP	137	NP	138	NP	137	NP	136	NP	135	NP	138	NP	138	NP
Chr6	21270000	21280000	121	NP	119	NP	116	NP	118	NP	118	NP	123	NP	120	NP	121	NP	118	NP	120	NP	119	NP	121	NP	117	NP
Chr6	21280000	21290000	68	NP	69	NP	69	NP	69	NP	69	NP	67	NP	68	NP	69	NP	69	NP	65	NP	70	NP	69	NP	69	NP
Chr6	21290000	21300000	124	NP	124	NP	124	NP	124	NP	124	NP	123	NP	124	NP	124	NP	121	NP	120	NP	120	NP	124	NP	124	NP
Chr6	21300000	21310000	165	NP	155	NP	166	NP	165	NP	164	NP	161	NP	163	NP	166	NP	164	NP	144	NP	167	NP	169	NP	167	NP
Chr6	21310000	21320000	93	NP	93	NP	93	NP	93	NP	94	NP	93	NP	92	NP	92	NP	94	NP	93	NP	93	NP	93	NP	93	NP
Chr6	21320000	21330000	152	NP	153	NP	152	NP	154	NP	154	NP	154	NP	154	NP	150	NP	152	NP	136	NP	154	NP	154	NP	152	NP
Chr6	21330000	21340000	142	NP	143	NP	141	NP	142	NP	143	NP	143	NP	141	NP	142	NP	143	NP	141	NP	143	NP	143	NP	143	NP
Chr6	21340000	21350000	71	NP	79	NP	77	NP	68	NP	75	NP	71	NP	76	NP	76	NP	78	NP	75	NP	79	NP	78	NP	78	NP
Chr6	21350000	21360000	190	NP	185	NP	188	NP	190	NP	190	NP	186	NP	184	NP	190	NP	171	NP	189	NP	190	NP	188	NP	189	NP
Chr6	21360000	21370000	216	NP	211	NP	219	NP	219	NP	211	NP	218	NP	219	NP	216	NP	219	NP	205	NP	219	NP	218	NP	218	NP
Chr6	21370000	21380000	129	NP	129	NP	129	NP	129	NP	129	NP	128	NP	129	NP	125	NP	129	NP	128	NP	129	NP	129	NP	129	NP
Chr6	21380000	21390000	57	NP	55	NP	57	NP	56	NP	57	NP	55	NP	56	NP	60	NP	57	NP	51	NP	56	NP	58	NP	56	NP
Chr6	23510000	23520000	44	NP	44	NP	44	NP	44	NP	45	NP	44	NP	44	NP	45	NP	45	NP	43	NP	45	NP	45	NP	44	NP
Chr6	23520000	23530000	91	NP	91	NP	90	NP	92	NP	92	NP	91	NP	91	NP	89	NP	90	NP	85	NP	92	NP	93	NP	92	NP
Chr6	23530000	23540000	128	NP	129	NP	130	NP	129	NP	129	NP	130	NP	129	NP	131	NP	127	NP	126	NP	130	NP	131	NP	129	NP
Chr6	23540000	23550000	4	NP	4	NP	4	NP	4	NP	4	NP	4	NP	4	NP	4	NP	4	NP	5	NP	4	NP	4	NP	4	NP
Chr6	23700000	23710000	108	NP	108	NP	103	NP	106	NP	107	NP	107	NP	106	NP	106	NP	103	NP	107	NP	108	NP	108	NP	108	NP
Chr6	23710000	23720000	114	NP	115	NP	117	NP	119	NP	119	NP	119	NP	118	NP	119	NP	111	NP	107	NP	116	NP	119	NP	120	NP
Chr6	23870000	23880000	63	NP	63	NP	63	NP	61	NP	63	NP	63	NP	63	NP	63	NP	63	NP	63	NP	63	NP	63	NP	63	NP
Chr11	20450000	20460000	9	NP	10	NP	10	NP	10	NP	10	NP	10	NP	10	NP	10	NP	10	NP	10	NP	10	NP	10	NP	10	NP
Chr11	20460000	20470000	10	NP	9	NP	10	NP	10	NP	10	NP	9	NP	9	NP	9	NP	10	NP	10	NP	10	NP	10	NP	10	NP
Chr11	20470000	20480000	49	NP	49	NP	49	NP	49	NP	48	NP	49	NP	49	NP	49	NP	49	NP	48	NP	49	NP	49	NP	49	NP
Chr11	20480000	20490000	31	NP	31	NP	31	NP	31	NP	31	NP	31	NP	31	NP	31	NP	31	NP	32	NP	31	NP	31	NP	31	NP
Chr11	20500000	20510000	89	NP	89	NP	90	NP	89	NP	90	NP	89	NP	89	NP	90	NP	89	NP	86	NP	89	NP	90	NP	89	NP
Chr11	20510000	20520000	95	NP	95	NP	96	NP	95	NP	96	NP	96	NP	96	NP	96	NP	96	NP	87	NP	95	NP	95	NP	95	NP
Chr11	20520000	20530000	60	NP	61	NP	60	NP	61	NP	61	NP	61	NP	60	NP	60	NP	61	NP	61	NP	61	NP	61	NP	61	NP
Chr11	20530000	20540000	22	NP	22	NP	22	NP	22	NP	22	NP	22	NP	22	NP	22	NP	22	NP	22	NP	22	NP	22	NP	22	NP
Chr11	20540000	20550000	107	NP	107	NP	107	NP	107	NP	107	NP	107	NP	107	NP	107	NP	107	NP	106	NP	107	NP	107	NP	107	NP
Chr11	20550000	20560000	164	NP	164	NP	164	NP	164	NP	164	NP	164	NP	164	NP	164	NP	164	NP	164	NP	164	NP	164	NP	164	NP
Chr11	20560000	20570000	85	NP	85	NP	85	NP	85	NP	85	NP	85	NP	85	NP	85	NP	85	NP	84	NP	85	NP	85	NP	85	NP
Chr11	20570000	20580000	37	NP	37	NP	37	NP	37	NP	37	NP	37	NP	37	NP	37	NP	37	NP	37	NP	37	NP	37	NP	37	NP
Chr11	20580000	20590000	29	NP	29	NP	29	NP	29	NP	29	NP	29	NP	29	NP	29	NP	29	NP	27	NP	29	NP	29	NP	29	NP
Chr11	20590000	20600000	15	NP	16	NP	15	NP	15	NP	15	NP	15	NP	16	NP	15	NP	16	NP	15	NP	15	NP	15	NP	16	NP
Chr11	20600000	20610000	26	NP	26	NP	26	NP	26	NP	26	NP	26	NP	26	NP	26	NP	26	NP	26	NP	26	NP	26	NP	26	NP
Chr11	20770000	20780000	4	NP	4	NP	4	NP	4	NP	4	NP	4	NP	4	NP	4	NP	4	NP	4	NP	4	NP	4	NP	4	NP
Chr12	22480000	22490000	4	NP	4	NP	4	NP	4	NP	4	NP	4	NP	4	NP	4	NP	4	NP	4	NP	4	NP	4	NP	4	NP
Chr12	22490000	22500000	5	NP	5	NP	5	NP	5	NP	5	NP	5	NP	5	NP	5	NP	5	NP	5	NP	5	NP	5	NP	5	NP
NP indicates non-parental blocks.

[truncated: 9 more sheets: Table S8, Table S9, Table S10, Table S11, Table S12, Table S13, Table S14, Table S15, Table S16]
